# Supplementary material for: Data relating neurodevelopment of exclusively breastfed children of urban mothers and pre- and post-natal mercury exposure
Source: Data Brief. 2019 Aug 7;25:104283. doi: 10.1016/j.dib.2019.104283 (PMC6706763; doi:10.1016/j.dib.2019.104283)
Supplement: Multimedia component 2 [file mmc2.xlsx]

## Sheet: Raw data
Nº	Gender	Birth weight kg	birth length (cm)	Head Circunference at birth (cm)	Blood-mother mg/L	Placenta ng.g-1	umbilical cord ng.g-1	Hg-Hair Mother at birth (ppm)	Hg-Hair baby-birth(ppm)	Hg-Hair baby 6months/ (ppm)	Hg-Hair Mother (6m)/ (ppm)	weight 6m (kg)	Length 6m	Head circumference 6m	Motor 6m	Language 6m	Adaptive 6m	Personal-social 6m	General 6m	weight 36m(Kg)	Height36m(cm)	Head circumference 36m(cm)	Hg-Hair baby (3years)/ (ppm)	Hg-Hair Mother (3y)/ (ppm)	Motor 36m	Language 36m	Adaptive 36m	Personal-social 36m	General 36m	Weight 5y (Kg)	Height 5y (cm)	Motor 60m	Language 60m	Adaptive 36m	Personal-social 36m	General 36m	Hg-Hair baby (5years)/ (ppm)	Hg-Hair Mother (5y)/ (ppm)	Length lactation	TVC (60 months)/ mcg
1	M	2.95	50	33	0.854	1.06	0.53	1.84	0.6	0.015	0.52	6.8	64	41	90	100	100	90	95	16	96	50	0.1	2	90	90	90	90	90	20	110	90	90	90	90	90	0.5	2	14	150
3	F	3.1	51	33	0.464	3.65	3.97	7.23	2.23	3.1	4.51	6.8	67	43	90	90	90	85	88.75	12	95	49.5	0.1	1.1	90	85	90	90	88.75	17	105	90	85	90	90	88.75	1.34	1.15	14	175
4	M	3.6	51	32	0.888	12.1	10.31	3.49	1.62	1.8	2.2	6.7	66	42	90	95	85	90	90	12	91	49	1	0.5	85	90	85	90	87.5	18	112	85	90	85	90	87.5	1	0.67	16	150
5	F	3.3	49	32	1.644	17.26	4.71	14.42	3	4.6	6.73	7	69	43	90	85	90	90	88.75	13	92.5	50	1.03	0.6	65	80	60	80	71.25	20.4	109	65	80	60	80	71.25	2.11	0.84	26	150
6	M	3.55	51	37	0.983	3.43	0.12	5.72	4.54	10.77	5	8	70	43	100	100	100	90	97.5	15	96	51	3.8	1.25	100	90	88	95	93.25	21	112	100	90	88	95	93.25	3.95	1.2	12	150
7	M	3.11	49	33	7.095	6.7	3.64	15.77	12.91	12	9.12	7	67	40.5	20	0	25	70	28.75	12.4	97	48	10.5	7.8	55	50	85	88	69.5	19	111	70	50	70	80	67.5	12.15	7	18	175
8	M	2.74	49	32	1.747	11.16	8.31	1.3	1.04	0.9	2	6.5	65	41	85	20	85	80	67.5	14.5	98	49.5	1.4	3.3	80	80	90	90	85	19.6	108.5	70	80	80	90	80	0.9	2.54	24	175
9	F	3.3	50	34	0.759	3.77	1.9	1.07	0.47	0.53	1	6.9	69	42	100	100	100	100	100	12	90	51	0.2	1.31	100	100	100	100	100	18.5	100	100	100	100	100	100	0.3	1.56	9	175
10	F	2.94	48	35	1.471	7.87	6.46	15.14	2.15	4.1	6.7	6.6	67	43	100	85	85	90	90	15.6	95	52	4	0.55	100	100	90	100	97.5	20	105.5	95	90	90	100	93.75	5.1	0.45	11	175
11	M	3.4	49	34	1.741	15.89	16.37	4.28	0.87	3.93	3	6.9	67	42	85	90	90	90	88.75	14.5	92	49	3.1	3.46	80	86	90	90	86.5	19.7	108.5	80	86	80	90	84	4.12	2.98	15	150
12	F	3.2	50	33	0.474	9.28	7.25	24.26	1.82	3.21	14.1	6.95	68	42	90	85	90	90	88.75	14	99	50	0.68	13	90	90	90	95	91.25	16	110	90	90	90	90	90	1.31	15.67	18	175
13	M	3.02	49	33	0.705	3.65	2.61	0.95	1.22	0.9	0.23	6.85	66	42	85	85	70	85	81.25	16	99	50	0.4	0.77	80	80	85	88	83.25	20.8	114	80	80	85	88	83.25	1.1	0.59	15	175
14	F	3.71	52	35	0.481	0.37	0.56	20.74	19.65	18.3	9.5	7	70	43	0	0	20	70	22.5	15	100	51	7.4	10.5	50	50	64	85	62.25	17.7	106	65	50	68	80	65.75	8.51	8.98	24	175
16	F	3.13	49	33	0.653	56.28	31.68	12.47	7.36	8.91	3.16	7	69	42	10	0	85	70	41.25	11	93	48	0.48	0.9508	62	40	78	70	62.5	16.2	103.5	70	40	78	70	64.5	3.1	1	20	175
19	M	3.55	51	35	0.16	8.31	6.32	12.48	6.75	9.89	2.56	7.15	70	43	0	0	70	85	38.75	17.7	99	51	0.58	0.71	40	55	70	68	58.25	19.5	115	70	55	70	70	66.25	0.16	0.9	14	150
22	F	2.9	50	31	0.452	25.59	28.35	5.05	9.59	1.86	2.43	6.65	66	40	0	0	50	70	30	13.5	91	49	1.29	3.9	35	45	68	70	54.5	16	102	50	55	70	70	61.25	1	3.57	26	175
23	M	3.05	49	34	0.052	16.76	14.38	12.8	0.56	2.7	7.89	6.9	67	43	100	85	90	85	90	16	90	52	8	0.86	100	80	90	98	92	20.5	106	90	80	90	90	87.5	5.9	0.92	14	150
24	F	3.15	50	34	1.152	8.38	10.66	8.2	0.58	5.2	4.99	7.1	70	43	85	90	90	90	88.75	14	97	50	2.02	0.9479	90	93	95	100	94.5	19.8	107.5	90	93	95	100	94.5	2.1	0.99	16	150
25	M	3.55	51	35	0.017	6.01	5.38	30.48	3.77	0.12	18.1	7	70	44	85	85	85	85	85	15	96	50	0.3	11	90	85	90	90	88.75	20.2	107	90	90	90	90	90	0.5	10.7	14	175
26	M	3.07	51	32	3.155	19.15	36.19	15.79	0.1	3.5	8.11	6.9	67	44	85	90	90	90	88.75	13	99	50	5	2	95	95	100	100	97.5	19.6	110	95	95	90	95	93.75	3	2.4	13	175
27	M	2.8	48	35	0.216	18.1	22.6	6.16	1.03	2.4	3.32	6.81	66	43	85	90	90	90	88.75	16	98	51	0.48	5.6	92	95	90	95	93	19.5	108.5	95	95	95	95	95	0.5	5.78	11	150
28	F	3.5	52	38	0.57	18.81	6.71	7.29	2.12	8.6	2	7	69	45	85	0	90	90	66.25	18	100	51	2.73	0.48	80	50	85	88	75.75	20	108	70	50	85	90	73.75	2.7	0.5	12	175
29	M	3.15	50	33	1.257	12.76	12.89	62.43	5.33	2.5	22.87	7	69	42	100	100	100	100	100	14.3	96	50	12	1	85	85	90	60	80	18.7	106.5	75	65	80	60	70	11.6	0.9	11	175
30	M	2.2	47	31	0.499	10.19	15.98	3.32	3.18	0.4	1.2	6.65	65	41	0	0	50	85	33.75	17.2	99	52	0.37	3.02	45	50	86	88	67.25	22	108	50	70	75	75	67.5	0.1	3	20	175
31	F	2.75	47	32	2.088	14.49	16.84	10.34	0.59	3.2	4.9	6.9	68	41	50	10	70	70	50	15.5	98	51	2.43	15.6	77	40	85	85	71.75	19.4	107.5	70	50	80	80	70	1.23	12.79	18	175
32	M	2.35	48	32	0.546	12.4	12.17	7.87	1.21	3.1	1.45	7	69	42	85	85	80	80	82.5	16	99	53	0.26	0.36	95	95	90	90	92.5	20	110	90	90	90	90	90	0.15	0.3	12	150
32	M	2.2	46	32	0.546	12.4	12.17	7.87	1.52	5.7	3	6.8	67	41	90	70	90	85	83.75	15	90	49	1.44	0.36	90	80	85	95	87.5	20.5	105	90	80	90	95	88.75	1.27	0.23	11	250
33	F	3.8	51	34	0.037	24.78	39.16	1.01	5.67	2.6	0.13	7.1	69	43	100	90	80	90	90	15	95	51	3.63	1.84	100	100	100	100	100	19.2	106	100	100	100	100	100	3	1.98	11	175
34	F	3.5	48	33	3.667	3.93	4.51	12.99	2.31	1.6	4	7	69	42	90	85	85	85	86.25	16.5	97	50	9.32	1.47	90	80	85	90	86.25	19.6	108	80	90	85	90	86.25	8.9	1.31	16	150
35	F	3.5	50	34	2.278	16.89	16.04	1.08	1.05	0.3	0.63	7.1	69	43	100	70	85	70	81.25	17	93.5	50	0.84	0.79	95	85	90	80	87.5	20	103.5	90	85	80	80	83.75	0.25	0.56	12	150
36	M	3.5	52	36	0.837	8.94	13.45	1.6	0.94	1.942	0.45	7	71	44	70	40	80	70	65	16	91	49	0.64	0.54	70	50	85	85	72.5	19.8	102.5	70	50	80	80	70	0.5	0.5	14	175
37	M	3.5	52	33	0.094	8.06	6.15	14.68	0.28	26.852	5.9	6.95	68	42	80	20	70	85	63.75	17.5	90	50	24.1	0.82	92	68	75	70	76.25	20	104	80	70	70	70	72.5	20.2	0.56	17	175
38	M	3.5	50	35	0.911	7.83	0.78	2.44	0.96	0.7	0.51	7	69	43	100	100	100	100	100	14.8	91	50	1.35	0.6824	100	100	100	100	100	18.7	107	100	100	100	100	100	1.45	0.61	13	175
39	F	3.3	53	35	0.1939	0.9	1.06	5.87	0.96	5.63	1.83	7.2	69.5	44	20	10	70	80	45	17	100	50	0.51	0.38	50	30	80	80	60	19	103.5	68	50	70	77	66.25	0.34	0.23	24	175
40	M	2.95	50	33	0.914	2.76	0.75	3.22	2.31	1.2	1.1	6.8	67	42	0	0	70	70	35	12.5	93	50	1.05	1.26	70	68	95	90	80.75	17	105	60	70	70	70	67.5	1.12	1.1	18	225
41	M	3.2	49	33	4.885	39.98	35.75	4.04	1.21	4.1	2.11	7.1	69	43	100	100	100	100	100	18.5	102	50	0.414	3.1	100	100	100	100	100	20.8	105	100	100	100	100	100	0.3	3	13	325
42	M	3.9	51	35	0.05	11.2	10.66	8.8	2.12	4.6	3.25	7.2	71	44	100	100	100	100	100	16	102	52	0.76	0.98	100	100	100	100	100	19.5	108	100	100	100	100	100	0.89	0.9	12	175
43	M	3	50	34	2.07	14.44	9.33	6.83	2.59	1.2	2.14	7.15	70	43	100	100	100	100	100	17.5	100	53	0.28	1	100	100	100	100	100	20	104	100	100	100	100	100	0.1	0.87	12	150
44	F	3.6	50	35	0.058	3.45	5.28	2.67	1.18	3	0.81	7.3	69	44	100	100	100	100	100	12.5	88	51	1.1	0.2	100	100	100	100	100	16	100	100	100	90	98	97	1.35	0.21	11	325
45	M	3.85	35	35	1.049	5.68	11.18	6.94	5.18	0.2	3	6.81	69	43	100	100	100	100	100	14.7	96	50	3.6	10.5	100	100	100	100	100	17	104	100	87	100	95	95.5	2.45	9.94	12	275
46	F	3.1	49	33	1.64	11.34	11	2.49	0.2	0.27	0.6	7	69	42	100	100	100	100	100	16	95	51	1.16	0.24	100	100	100	100	100	18.5	105.5	100	100	100	100	100	0.14	0.12	10	175
47	M	4.1	53	36	0.049	4.7	7.06	0.59	0.36	2.3	0.15	7.75	69	43	100	100	100	100	100	15	98	50	0.45	0.1	100	100	100	100	100	19	106	100	100	100	100	100	0.31	0.11	10	175
48	F	2.55	47	31	2.286	26.34	9.64	3.34	3.45	7.7	1.12	6.7	67	41	70	10	70	85	58.75	18	100	53	1.2	2.6	68	68	70	90	74	21.5	109	70	60	62	86	69.5	3.4	2.45	18	175
49	M	3.35	51	36	1.019	11.12	18.66	5.1	6.66	0.5	2.97	7.25	71	45	90	85	80	80	83.75	14	98	49	0.29	3	86	62	80	80	77	18.6	109.5	75	62	74	70	70.25	0.2	3	15	175
50	M	2.5	48	34	0.615	1.03	0.88	4.3	0.65	0.02	2.8	6.5	66	43	90	90	90	100	92.5	18	101	53	0.86	3.5	80	86	88	85	84.75	21	110	80	80	85	85	82.5	0.56	3.45	12	175
51	F	3.1	49	34	0.0624	0.68	0.56	0.39	0.2	1.83	0.1	7	68	42	85	90	100	90	91.25	17	95	51	0.7	0.23	90	85	94	90	89.75	21	112.5	80	78	90	90	84.5	0.35	0.2	15	275
52	F	3.5	50	34	0.211	27.64	22.53	3.25	1.88	1.2	1.59	6.5	66	43	80	90	90	85	86.25	14	96.5	49	2.9	2.1	80	86	65	87	79.5	17	106.5	75	78	63	85	75.25	1.89	1.98	10	150
53	F	3.3	49	34	0.07	1.58	0.79	7.97	1.57	6.7	2.53	6.9	69	43	75	100	100	70	86.25	13	94	49	1.5	6.3	70	85	67	85	76.75	16.5	103	70	70	60	72	68	1.42	5.68	15	250
54	M	3.25	48	35	0.59	30.57	43.74	8.7	4.71	1.8	3.13	6.95	69	44	70	85	85	90	82.5	15	95	53	2.54	0.7	82	88	85	87	85.5	18.9	103.5	80	85	85	85	83.75	2.34	0.56	16	175
55	F	3.15	49	34.5	0.098	7.85	13.35	8.01	1.73	32.95	3.51	7	68	43	85	70	70	90	78.75	16.5	98	50	7.2	2.8	90	80	82	88	85	21	110	90	90	88	90	89.5	6.8	2.45	14	300
56	F	3.9	52	36.5	1.002	8.38	12.46	7.47	1.81	2.3	2.1	7.6	71	44	70	80	80	70	75	14.5	97	50	1.5	5.4	85	87	70	62	76	19.7	106	80	82	70	60	73	1.35	5.11	14	175
57	M	3.25	48	33	2.536	8.64	2.76	6.91	4.71	0.51	2.13	7.1	69	42	85	90	90	90	88.75	15	95	50	0.6	3.3	90	95	100	100	96.25	17.8	108	100	100	100	100	100	0.56	3	12	300
58	F	4.1	52	34	1.22	13.62	8.36	7.02	0.75	0.73	2.56	8.05	69.5	43	100	100	100	90	97.5	19	100	52	0.45	2.9	100	100	100	100	100	22	112.5	100	100	100	100	100	0.53	2.3	10	150
59	F	2.855	46	33.5	0.012	0.89	0.96	4.13	0.33	4.87	2.4	7	65	42	95	85	85	85	87.5	13.9	94	50	4	3.15	88	86	83	90	86.75	19	103.5	85	80	80	87	83	4.67	2.6	10	250
67	F	3.76	49	37	0.115	3.69	6.17	1.21	0.263	0.965	0.49	7.2	67	43	90	70	70	90	80	15.5	95	49	0.97	0.51	95	88	86	100	92.25	19	104	100	100	95	100	98.75	0.6	0.45	12	150
68	F	3.15	48	48	0.1671	5.37	5.14	2.058	9.34	1.6	0.94	7.1	65	42	100	85	90	85	90	16	94	50	1.2	1.7	85	100	85	90	90	19.5	103.5	85	80	85	93	85.75	0.94	1.38	11	150
69	F	3.25	50	35	0.859	1.82	1.9	28.73	1.85	1.64	10.17	8.5	73	45	70	10	80	85	61.25	15.8	99	49	2.6	11.56	80	68	85	86	79.75	20	110	76	70	80	88	78.5	2.51	10.45	12	175
70	M	3.4	52	33	0.106	1.48	3.82	2.14	1.73	1.4	0.7	7.6	68	42	0	0	70	70	35	16	99	51	1.78	2.7	82	55	87	80	76	20	108	70	63	80	80	73.25	1.45	2.54	15	175
71	F	3.38	49	33	0.108	4.54	5.44	4.06	3.15	1.12	2.19	6.85	65	40	10	10	10	70	25	13	92	48	1.3	2.1	78	70	82	80	77.5	18	104.5	75	70	80	80	76.25	1.67	1.98	14	175
72	F	3.2	50	35	1.632	6.15	2.47	3.92	1.65	1.21	1	6.9	68	43	100	100	100	100	100	15.5	98	50	0.5	1.3	100	100	100	100	100	18	106	100	100	100	100	100	0.87	1.1	12	175
73	M	3.58	52	36	1.959	3.1	2.23	0.91	0.34	0.743	0.11	7.05	70	42	85	80	80	85	82.5	19.5	102	53	0.34	0.89	80	80	88	85	83.25	21	110	80	80	80	90	82.5	0.91	0.86	16	175
74	F	3.01	51	33	0.084	1.89	4.2	0.46	0.2	1.51	0.21	7.1	64	42	85	70	80	90	81.25	15.8	99	50	1.37	0.1	85	80	90	90	86.25	18	107	90	80	80	88	84.5	0.23	0.57	14	175
75	M	3.6	50	36	0.217	7.99	9.38	1.47	1.48	0.2	0.93	6.2	65	43.5	85	70	85	80	80	17.5	99	50	0.23	1.29	85	90	90	90	88.75	21	108.5	81	85	90	90	86.5	0.43	1.1	12	150
76	M	3.15	51	34	0.091	7.57	9.41	2.48	0.2	0.2	0.92	7.8	70	43	85	70	85	70	77.5	13	92	51	0.1	1.1	90	80	78	75	80.75	19.3	109	80	80	80	70	77.5	0.56	0.76	15	175
77	F	2.805	50	32	0.069	2.3	2.78	0.81	0.18	1.207	0.1	6.9	68	42	85	70	70	90	78.75	15	98	50	0.2	0.11	80	80	55	45	65	18.6	105	80	70	50	50	62.5	0.78	0.1	13	175
79	F	3.4	51	32	0.89	5.43	8.25	0.6	3.67	0.567	0.15	7	70	43	100	100	100	100	100	14.5	100	51	3.92	0.45	100	100	100	100	100	19.7	109.5	90	95	100	98	95.75	4.67	0.56	12	175
81	F	2.75	51	30	0.01	15.95	17.98	10.56	0.62	1.7	5.3	6.3	61	42	0	70	70	70	52.5	16	99	50	1.34	6.3	68	80	88	86	80.5	18.9	108	70	73	80	85	77	1.98	5.82	18	175
82	M	2.76	52	33	0.071	4.44	4.55	3.23	1.43	0.74	1.53	6.15	61	42	100	100	100	100	100	12.5	91	49	0.8	2.13	100	87	65	60	78	17	102.5	80	80	60	60	70	1.65	2	16	175
83	M	2.82	50	31	0.1677	5.29	5.02	0.46	0.05	0.8	0.31	6.11	62	42	100	100	100	100	100	16.7	103	50	0.12	0.5	100	100	100	100	100	18.9	108	100	100	100	100	100	0.65	0.23	11	175
84	M	3.4	50	33	0.2525	29.99	35.44	12.02	2.83	15.08	6.16	6.65	65	43	20	20	70	70	45	15.3	96.5	48.5	11.42	6.25	70	69	85	86	77.5	19	105	65	60	70	76	67.75	12	6.1	15	175
87	M	3.03	48	33	0.04	1.72	6.21	5.71	4.47	8.05	3.41	6.75	63	44	90	90	90	90	90	16	99	51	5.1	4.37	100	100	100	100	100	18.9	107.5	100	90	100	90	95	6.2	3.89	12	175
88	M	3.1	52	32	0.365	29.04	18.43	12.73	1.6	0.533	5.81	6.8	65	42	70	70	80	85	76.25	18	100	50	0.1	2.1	93	95	89	93	92.5	21	107	95	95	100	100	97.5	0.5	1.89	14	150
89	F	3.85	54	36	0.536	0.99	0.58	2.09	0.13	3.14	1	8	70	44	70	70	85	85	77.5	17.5	99	50	2.58	1.97	80	88	83	89	85	20	108	80	80	81	85	81.5	2	1.56	14	150
90	M	3.61	53	36	0.097	4.94	7.64	0.78	0.59	0.448	0.34	8.05	70	43.5	70	70	70	85	73.75	16	98	50	0.31	0.5	75	78	90	90	83.25	19.6	107.5	80	81	90	90	85.25	0.45	0.42	16	175
91	M	2.64	49	32	0.074	14.19	26.64	0.84	1.77	1.43	0.3	6.5	63	42	70	70	80	85	76.25	18.5	99	52	1.2	0.37	70	60	80	84	73.5	20.5	106.5	66	58	70	77	67.75	1.54	0.23	15	175
92	M	2.6	47	30	0.378	27.77	26.68	1.61	1.71	1.552	0.56	6.7	65	41	70	70	80	85	76.25	15.2	94	50	6.1	0.94	70	78	88	86	80.5	18.7	104.5	70	70	81	86	76.75	7.35	0.92	18	175
93	F	3.1	51	34	1.156	10.38	5.65	10.7	0.57	5.8	4.55	6.95	67	43	90	90	90	100	92.5	13	97	50	4.43	6	70	62	85	87	76	17.9	105	68	60	78	80	71.5	5.1	5.87	16	175
95	M	2.83	46	31	9.968	12.33	10.66	6.43	2.34	15.23	2.15	6.35	62	41	0	0	0	70	17.5	17	100	50	11	5.21	68	42	68	70	62	19.5	108	64	50	70	75	64.75	12.2	4.97	14	175
96	M	4.37	55	36	0.164	8.15	8.07	6.6	1.34	1.57	2.31	8.5	73	44	80	80	80	80	80	12	91	49	2	2.75	85	82	85	88	85	17.3	103	80	80	90	90	85	2.32	2.56	15	175
97	F	3.05	50	33	1.087	15.71	13.92	10.95	1.59	2.78	2.64	6.4	62	41	70	0	70	70	52.5	16	94	48	3.1	4.65	70	44	86	80	70	18.7	102	68	45	81	78	68	3.46	4.56	18	175
98	F	3.5	50	35	0.015	4.31	6.45	1.3	2.33	0.62	0.2	7.6	69	43	100	100	100	100	100	14.2	94	49	0.34	0.57	90	66	88	86	82.5	18.3	103	79	64	80	82	76.25	0.23	0.51	18	175
99	M	3.65	51	33	0.749	6.28	3.66	7.97	1.2	3.21	3.16	7.05	69	42	100	100	100	100	100	15	95	51	2.34	4.31	100	100	100	100	100	19.75	104.5	95	100	98	95	97	1.98	3.91	11	175
